# Supplementary material for: Two novel mutations identified in ADCC families impair crystallin protein distribution and induce apoptosis in human lens epithelial cells
Source: Sci Rep. 2017 Dec 19;7:17848. doi: 10.1038/s41598-017-18222-z (PMC5736644; doi:10.1038/s41598-017-18222-z)
Supplement: Supplementary file 2 — Supplementary Dataset 1 [file 41598_2017_18222_MOESM2_ESM.xls]

## Sheet: TABLE 1
Two novel mutations identified in ADCC families impairs crystallin protein distribution and induces apoptosis of human lens epithelial cells Li Li+1,2, Da-Bei Fan+3, Ya-Ting Zhao1,2, Yun Li1,2, De-Qian Kong1,2, Fang-Fei Cai1,2, Guang-Ying Zheng*1,2
Supplementary Dataset 1. 134 genes information involved in next generation sequencing.
Query	Gene Name	Trancript ID	Other Name	Accession Number	Chromosomal location	Full Name
1	ABHD12	NM_015600	ABHD12A|BEM46L2|C20orf22|PHARC|dJ965G21.2	EntrezID:26090|MIM:613599|HGNC:HGNC:15868|Ensembl:ENSG00000100997|Vega:OTTHUMG00000032121	20p11.21	abhydrolase domain containing 12
2	CRYAA	NM_000394	CRYA1|CTRCT9|HSPB4	EntrezID:1409|MIM:123580|HGNC:HGNC:2388|Ensembl:ENSG00000160202|Vega:OTTHUMG00000086842	21q22.3	crystallin alpha A
3	ESR1	NM_000125;NM_001122742	ER|ESR|ESRA|ESTRR|Era|NR3A1	EntrezID:2099|MIM:133430|HGNC:HGNC:3467|Ensembl:ENSG00000091831|Vega:OTTHUMG00000016103	6q25.1-q25.2	estrogen receptor 1
4	GSTT1	-	-	EntrezID:2952|MIM:600436|HGNC:HGNC:4641	22q11.23	glutathione S-transferase theta 1
5	NDP	NM_000266	EVR2|FEVR|ND	EntrezID:4693|MIM:300658|HGNC:HGNC:7678|Ensembl:ENSG00000124479|Vega:OTTHUMG00000021391	Xp11.3	NDP, norrin cystine knot growth factor
6	PEX7	NM_000288	PBD9B|PTS2R|RCDP1|RD	EntrezID:5191|MIM:601757|HGNC:HGNC:8860|Ensembl:ENSG00000112357|Vega:OTTHUMG00000015650	6q23.3	peroxisomal biogenesis factor 7
7	SOX2	NM_003106	ANOP3|MCOPS3	EntrezID:6657|MIM:184429|HGNC:HGNC:11195|Ensembl:ENSG00000181449|Vega:OTTHUMG00000158222	3q26.33	SRY-box 2
8	ADAM9	NM_003816	CORD9|MCMP|MDC9|Mltng	EntrezID:8754|MIM:602713|HGNC:HGNC:216|Ensembl:ENSG00000168615|Vega:OTTHUMG00000159783	8p11.22	ADAM metallopeptidase domain 9
9	CRYAB	NM_001885	CMD1II|CRYA2|CTPP2|CTRCT16|HEL-S-101|HSPB5|MFM2	EntrezID:1410|MIM:123590|HGNC:HGNC:2389|Ensembl:ENSG00000109846|Vega:OTTHUMG00000166885	11q23.1	crystallin alpha B
10	EYA1	NM_000503	BOP|BOR|BOS1|OFC1	EntrezID:2138|MIM:601653|HGNC:HGNC:3519|Ensembl:ENSG00000104313|Vega:OTTHUMG00000149894	8q13.3	EYA transcriptional coactivator and phosphatase 1
11	HMX1	NM_018942	H6|NKX5-3	EntrezID:3166|MIM:142992|HGNC:HGNC:5017|Ensembl:ENSG00000215612|Vega:OTTHUMG00000160012	4p16.1	H6 family homeobox 1
12	NF2	NM_000268;NM_016418	ACN|BANF|SCH	EntrezID:4771|MIM:607379|HGNC:HGNC:7773|Ensembl:ENSG00000186575|Vega:OTTHUMG00000030727	22q12.2	neurofibromin 2
13	PITX2	NM_153427	ARP1|ASGD4|Brx1|IDG2|IGDS|IGDS2|IHG2|IRID2|Otlx2|PTX2|RGS|RIEG|RIEG1|RS	EntrezID:5308|MIM:601542|HGNC:HGNC:9005|Ensembl:ENSG00000164093|Vega:OTTHUMG00000132837	4q25	paired like homeodomain 2
14	SRD5A3	NM_024592	CDG1P|CDG1Q|KRIZI|SRD5A2L|SRD5A2L1	EntrezID:79644|MIM:611715|HGNC:HGNC:25812|Ensembl:ENSG00000128039|Vega:OTTHUMG00000128733	4q12	steroid 5 alpha-reductase 3
15	ADAMTS10	NM_030957	ADAM-TS10|ADAMTS-10|WMS|WMS1	EntrezID:81794|MIM:608990|HGNC:HGNC:13201|Ensembl:ENSG00000142303|Vega:OTTHUMG00000182216	19p13.2	ADAM metallopeptidase with thrombospondin type 1 motif 10
16	CRYBA1	NM_005208	CRYB1|CTRCT10	EntrezID:1411|MIM:123610|HGNC:HGNC:2394|Ensembl:ENSG00000108255|Vega:OTTHUMG00000132729	17q11.2	crystallin beta A1
17	EZR	-	CVIL|CVL|HEL-S-105|VIL2	EntrezID:7430|MIM:123900|HGNC:HGNC:12691|Ensembl:ENSG00000092820|Vega:OTTHUMG00000015917	6q25.3	ezrin
18	HSF4	NM_001040667	CTM|CTRCT5	EntrezID:3299|MIM:602438|HGNC:HGNC:5227|Ensembl:ENSG00000102878|Vega:OTTHUMG00000178325	16q22.1	heat shock transcription factor 4
19	NHS	NM_198270	CTRCT40|CXN|SCML1	EntrezID:4810|MIM:300457|HGNC:HGNC:7820|Ensembl:ENSG00000188158|Vega:OTTHUMG00000022799	Xp22.2-p22.13	NHS actin remodeling regulator
20	PITX3	NM_005029	ASGD1|ASMD|ASOD|CTPP4|CTRCT11|PTX3	EntrezID:5309|MIM:602669|HGNC:HGNC:9006|Ensembl:ENSG00000107859|Vega:OTTHUMG00000018952	10q24.32	paired like homeodomain 3
21	SREBF2	-	SREBP-2|SREBP2|bHLHd2	EntrezID:6721|MIM:600481|HGNC:HGNC:11290|Ensembl:ENSG00000198911|Vega:OTTHUMG00000151261	22q13.2	sterol regulatory element binding transcription factor 2
22	ADAMTSL4	NM_019032	ADAMTSL-4|ECTOL2|TSRC1	EntrezID:54507|MIM:610113|HGNC:HGNC:19706|Ensembl:ENSG00000143382|Vega:OTTHUMG00000034863	1q21.2	ADAMTS like 4
23	CRYBA2	NM_057094	CTRCT42	EntrezID:1412|MIM:600836|HGNC:HGNC:2395|Ensembl:ENSG00000163499|Vega:OTTHUMG00000133084	2q35	crystallin beta A2
24	FAM126A	NM_032581	DRCTNNB1A|HCC|HLD5|HYCC1	EntrezID:84668|MIM:610531|HGNC:HGNC:24587|Ensembl:ENSG00000122591|Vega:OTTHUMG00000128435	7p15.3	family with sequence similarity 126 member A
25	IDO1	NM_002164	IDO|IDO-1|INDO	EntrezID:3620|MIM:147435|HGNC:HGNC:6059|Ensembl:ENSG00000131203|Vega:OTTHUMG00000164057	8p11.21	indoleamine 2,3-dioxygenase 1
26	NOG	NM_005450	SYM1|SYNS1|SYNS1A	EntrezID:9241|MIM:602991|HGNC:HGNC:7866|Ensembl:ENSG00000183691|Vega:OTTHUMG00000151770	17q22	noggin
27	NECTIN3	-	CD113|CDW113|NECTIN-3|PPR3|PRR3|PVRL3|PVRR3	EntrezID:25945|MIM:607147|HGNC:HGNC:17664|Ensembl:ENSG00000177707|Vega:OTTHUMG00000159239	3q13.13	nectin cell adhesion molecule 3
28	TDRD7	NM_014290	CATC4|PCTAIRE2BP|TRAP	EntrezID:23424|MIM:611258|HGNC:HGNC:30831|Ensembl:ENSG00000196116|Vega:OTTHUMG00000020326	9q22.33	tudor domain containing 7
29	AGK	NM_018238	CATC5|CTRCT38|MTDPS10|MULK	EntrezID:55750|MIM:610345|HGNC:HGNC:21869|Ensembl:ENSG00000006530|Vega:OTTHUMG00000157499	7q34	acylglycerol kinase
30	CRYBA4	NM_001886	CTRCT23|CYRBA4|MCOPCT4	EntrezID:1413|MIM:123631|HGNC:HGNC:2396|Ensembl:ENSG00000196431|Vega:OTTHUMG00000150983	22q12.1	crystallin beta A4
31	FBN1	NM_000138	ACMICD|ECTOL1|FBN|GPHYSD2|MASS|MFLS|MFS1|OCTD|SGS|SSKS|WMS|WMS2	EntrezID:2200|MIM:134797|HGNC:HGNC:3603|Ensembl:ENSG00000166147|Vega:OTTHUMG00000172218	15q21.1	fibrillin 1
32	IFNGR1	NM_000416	CD119|IFNGR|IMD27A|IMD27B	EntrezID:3459|MIM:107470|HGNC:HGNC:5439|Ensembl:ENSG00000027697|Vega:OTTHUMG00000015656	6q23.3	interferon gamma receptor 1
33	OAT	NM_000274	GACR|HOGA|OATASE|OKT	EntrezID:4942|MIM:613349|HGNC:HGNC:8091|Ensembl:ENSG00000065154|Vega:OTTHUMG00000019213	10q26.13	ornithine aminotransferase
34	PXDN	NM_012293	ASGD7|COPOA|D2S448|D2S448E|MG50|PRG2|PXN|VPO	EntrezID:7837|MIM:605158|HGNC:HGNC:14966|Ensembl:ENSG00000130508|Vega:OTTHUMG00000059697	2p25.3	peroxidasin
35	TFAP2A	NM_003220	AP-2|AP-2alpha|AP2TF|BOFS|TFAP2	EntrezID:7020|MIM:107580|HGNC:HGNC:11742|Ensembl:ENSG00000137203|Vega:OTTHUMG00000014235	6p24.3	transcription factor AP-2 alpha
36	AGPS	NM_003659	ADAP-S|ADAS|ADHAPS|ADPS|ALDHPSY|RCDP3	EntrezID:8540|MIM:603051|HGNC:HGNC:327|Ensembl:ENSG00000018510|Vega:OTTHUMG00000132530	2q31.2	alkylglycerone phosphate synthase
37	CRYBB1	NM_001887	CATCN3|CTRCT17	EntrezID:1414|MIM:600929|HGNC:HGNC:2397|Ensembl:ENSG00000100122|Vega:OTTHUMG00000150980	22q12.1	crystallin beta B1
38	FOXC1	NM_001453	ARA|ASGD3|FKHL7|FREAC-3|FREAC3|IGDA|IHG1|IRID1|RIEG3	EntrezID:2296|MIM:601090|HGNC:HGNC:3800|Ensembl:ENSG00000054598|Vega:OTTHUMG00000016182	6p25.3	forkhead box C1
39	ITM2B	NM_021999	ABRI|BRI|BRI2|BRICD2B|E25B|E3-16|FBD|RDGCA|imBRI2	EntrezID:9445|MIM:603904|HGNC:HGNC:6174|Ensembl:ENSG00000136156|Vega:OTTHUMG00000016894	13q14.2	integral membrane protein 2B
40	OCRL	NM_000276	INPP5F|LOCR|NPHL2|OCRL-1|OCRL1	EntrezID:4952|MIM:300535|HGNC:HGNC:8108|Ensembl:ENSG00000122126|Vega:OTTHUMG00000022706	Xq26.1	OCRL, inositol polyphosphate-5-phosphatase
41	RAB18	NM_021252	RAB18LI1|WARBM3	EntrezID:22931|MIM:602207|HGNC:HGNC:14244|Ensembl:ENSG00000099246|Vega:OTTHUMG00000017861	10p12.1	RAB18, member RAS oncogene family
42	TGFB3	NM_003239	ARVD|ARVD1|LDS5|RNHF|TGF-beta3	EntrezID:7043|MIM:190230|HGNC:HGNC:11769|Ensembl:ENSG00000119699|Vega:OTTHUMG00000171489	14q24.3	transforming growth factor beta 3
43	ALDH18A1	NM_002860	ADCL3|ARCL3A|GSAS|P5CS|PYCS|SPG9|SPG9A|SPG9B	EntrezID:5832|MIM:138250|HGNC:HGNC:9722|Ensembl:ENSG00000059573|Vega:OTTHUMG00000018815	10q24.1	aldehyde dehydrogenase 18 family member A1
44	CRYBB2	NM_000496	CCA2|CRYB2|CRYB2A|CTRCT3|D22S665	EntrezID:1415|MIM:123620|HGNC:HGNC:2398|Ensembl:ENSG00000244752|Vega:OTTHUMG00000150905	22q11.23	crystallin beta B2
45	FOXD3	NM_012183	AIS1|Genesis|HFH2|VAMAS2	EntrezID:27022|MIM:611539|HGNC:HGNC:3804|Ensembl:ENSG00000187140|Vega:OTTHUMG00000009141	1p31.3	forkhead box D3
46	JAM3	NM_032801	JAM-2|JAM-3|JAM-C|JAMC	EntrezID:83700|MIM:606871|HGNC:HGNC:15532|Ensembl:ENSG00000166086|Vega:OTTHUMG00000167130	11q25	junctional adhesion molecule 3
47	OPA3	NM_001017989	MGA3	EntrezID:80207|MIM:606580|HGNC:HGNC:8142|Ensembl:ENSG00000125741|Vega:OTTHUMG00000182125	19q13.32	OPA3, outer mitochondrial membrane lipid metabolism regulator
48	RAB3GAP1	NM_001172435	P130|RAB3GAP|RAB3GAP130|WARBM1	EntrezID:22930|MIM:602536|HGNC:HGNC:17063|Ensembl:ENSG00000115839|Vega:OTTHUMG00000154889	2q21.3	RAB3 GTPase activating protein catalytic subunit 1
49	TMEM114	NM_001146336	-	EntrezID:283953|MIM:611579|HGNC:HGNC:33227|Ensembl:ENSG00000232258|Vega:OTTHUMG00000172868	16p13.2	transmembrane protein 114
50	APOE	NM_000041	AD2|APO-E|ApoE4|LDLCQ5|LPG	EntrezID:348|MIM:107741|HGNC:HGNC:613|Ensembl:ENSG00000130203|Vega:OTTHUMG00000128901	19q13.32	apolipoprotein E
51	CRYBB3	NM_004076	CATCN2|CRYB3|CTRCT22	EntrezID:1417|MIM:123630|HGNC:HGNC:2400|Ensembl:ENSG00000100053|Vega:OTTHUMG00000150869	22q11.23	crystallin beta B3
52	FOXE3	NM_012186	AAT11|ASGD2|CTRCT34|FKHL12|FREAC8	EntrezID:2301|MIM:601094|HGNC:HGNC:3808|Ensembl:ENSG00000186790|Vega:OTTHUMG00000007954	1p33	forkhead box E3
53	KCNJ13	NM_002242	KIR1.4|KIR7.1|LCA16|SVD	EntrezID:3769|MIM:603208|HGNC:HGNC:6259|Ensembl:ENSG00000115474|Vega:OTTHUMG00000153292	2q37.1	potassium voltage-gated channel subfamily J member 13
54	PAX6	NM_000280	AN|AN2|ASGD5|D11S812E|FVH1|MGDA|WAGR	EntrezID:5080|MIM:607108|HGNC:HGNC:8620|Ensembl:ENSG00000007372|Vega:OTTHUMG00000041447	11p13	paired box 6
55	RAB3GAP2	NM_012414	RAB3-GAP150|RAB3GAP150|SPG69|WARBM2|p150	EntrezID:25782|MIM:609275|HGNC:HGNC:17168|Ensembl:ENSG00000118873|Vega:OTTHUMG00000037139	1q41	RAB3 GTPase activating non-catalytic protein subunit 2
56	TMEM70	NM_001040613	MC5DN2	EntrezID:54968|MIM:612418|HGNC:HGNC:26050|Ensembl:ENSG00000175606|Vega:OTTHUMG00000164502	8q21.11	transmembrane protein 70
57	ATOH7	NM_145178	Math5|NCRNA|PHPVAR|RNANC|bHLHa13	EntrezID:220202|MIM:609875|HGNC:HGNC:13907|Ensembl:ENSG00000179774|Vega:OTTHUMG00000018346	10q21.3|10q21.3-q22.1	atonal bHLH transcription factor 7
58	CRYGB	NM_005210	CRYG2|CTRCT39	EntrezID:1419|MIM:123670|HGNC:HGNC:2409|Ensembl:ENSG00000182187|Vega:OTTHUMG00000132941	2q33.3	crystallin gamma B
59	FTL	NM_000146	LFTD|NBIA3	EntrezID:2512|MIM:134790|HGNC:HGNC:3999|Ensembl:ENSG00000087086|Vega:OTTHUMG00000183332	19q13.33	ferritin light chain
60	LCA5	NM_181714	C6orf152	EntrezID:167691|MIM:611408|HGNC:HGNC:31923|Ensembl:ENSG00000135338|Vega:OTTHUMG00000015080	6q14.1	LCA5, lebercilin
61	PEX10	NM_153818	NALD|PBD6A|PBD6B|RNF69	EntrezID:5192|MIM:602859|HGNC:HGNC:8851|Ensembl:ENSG00000157911|Vega:OTTHUMG00000001637	1p36.32	peroxisomal biogenesis factor 10
62	RECQL4	NM_004260	RECQ4	EntrezID:9401|MIM:603780|HGNC:HGNC:9949|Ensembl:ENSG00000160957|Vega:OTTHUMG00000165178	8q24.3	RecQ like helicase 4
63	UNC45B	-	CMYA4|CTRCT43|SMUNC45|UNC-45B|UNC45	EntrezID:146862|MIM:611220|HGNC:HGNC:14304|Ensembl:ENSG00000141161|Vega:OTTHUMG00000132931	17q12	unc-45 myosin chaperone B
64	B3GLCT	-	B3GALTL|B3GTL|B3Glc-T|Gal-T|beta3Glc-T	EntrezID:145173|MIM:610308|HGNC:HGNC:20207|Ensembl:ENSG00000187676|Vega:OTTHUMG00000016688	13q12.3	beta 3-glucosyltransferase
65	CRYGC	NM_020989	CCL|CRYG3|CTRCT2	EntrezID:1420|MIM:123680|HGNC:HGNC:2410|Ensembl:ENSG00000163254|Vega:OTTHUMG00000132942	2q33.3	crystallin gamma C
66	FTO	NM_001080432	ALKBH9|BMIQ14|GDFD	EntrezID:79068|MIM:610966|HGNC:HGNC:24678|Ensembl:ENSG00000140718|Vega:OTTHUMG00000158780	16q12.2	FTO, alpha-ketoglutarate dependent dioxygenase
67	LCT	NM_002299	LAC|LPH|LPH1	EntrezID:3938|MIM:603202|HGNC:HGNC:6530|Ensembl:ENSG00000115850|Vega:OTTHUMG00000131738	2q21.3	lactase
68	PEX11B	NM_003846	PEX11-BETA|PEX14B	EntrezID:8799|MIM:603867|HGNC:HGNC:8853|Ensembl:ENSG00000131779|Vega:OTTHUMG00000013756	1q21.1	peroxisomal biogenesis factor 11 beta
69	RNLS	-	C10orf59|RENALASE	EntrezID:55328|MIM:609360|HGNC:HGNC:25641|Ensembl:ENSG00000184719|Vega:OTTHUMG00000018692	10q23.31	renalase, FAD dependent amine oxidase
70	VIM	NM_003380	CTRCT30|HEL113	EntrezID:7431|MIM:193060|HGNC:HGNC:12692|Ensembl:ENSG00000026025|Vega:OTTHUMG00000017744	10p13	vimentin
71	BCOR	NM_001123383;NM_001123385	ANOP2|MAA2|MCOPS2	EntrezID:54880|MIM:300485|HGNC:HGNC:20893|Ensembl:ENSG00000183337|Vega:OTTHUMG00000024100	Xp11.4	BCL6 corepressor
72	CRYGD	NM_006891	CACA|CCA3|CCP|CRYG4|CTRCT4|PCC|cry-g-D	EntrezID:1421|MIM:123690|HGNC:HGNC:2411|Ensembl:ENSG00000118231|Vega:OTTHUMG00000132944	2q33.3	crystallin gamma D
73	FYCO1	NM_024513	CATC2|CTRCT18|RUFY3|ZFYVE7	EntrezID:79443|MIM:607182|HGNC:HGNC:14673|Ensembl:ENSG00000163820|Vega:OTTHUMG00000133447	3p21.31	FYVE and coiled-coil domain containing 1
74	LIM2	NM_030657	CTRCT19|MP17|MP19	EntrezID:3982|MIM:154045|HGNC:HGNC:6610|Ensembl:ENSG00000105370|Vega:OTTHUMG00000182896	19q13.41	lens intrinsic membrane protein 2
75	PEX12	NM_000286	PAF-3|PBD3A	EntrezID:5193|MIM:601758|HGNC:HGNC:8854|Ensembl:ENSG00000108733|Vega:OTTHUMG00000132951	17q12	peroxisomal biogenesis factor 12
76	SC5D	NM_006918	ERG3|S5DES|SC5DL	EntrezID:6309|MIM:602286|HGNC:HGNC:10547|Ensembl:ENSG00000109929|Vega:OTTHUMG00000166068	11q23.3-q24.1	sterol-C5-desaturase
77	VLDLR	NM_003383	CAMRQ1|CARMQ1|CHRMQ1|VLDL-R|VLDLRCH	EntrezID:7436|MIM:192977|HGNC:HGNC:12698|Ensembl:ENSG00000147852|Vega:OTTHUMG00000019447	9p24.2	very low density lipoprotein receptor
78	BEST1	NM_004183	ARB|BEST|BMD|RP50|TU15B|VMD2	EntrezID:7439|MIM:607854|HGNC:HGNC:12703|Ensembl:ENSG00000167995|Vega:OTTHUMG00000167469	11q12.3	bestrophin 1
79	CRYGS	NM_017541	CRYG8|CTRCT20	EntrezID:1427|MIM:123730|HGNC:HGNC:2417|Ensembl:ENSG00000213139|Vega:OTTHUMG00000156615	3q27.3	crystallin gamma S
80	FZD4	NM_012193	CD344|EVR1|FEVR|FZD4S|Fz-4|Fz4|FzE4|GPCR|hFz4	EntrezID:8322|MIM:604579|HGNC:HGNC:4042|Ensembl:ENSG00000174804|Vega:OTTHUMG00000167231	11q14.2	frizzled class receptor 4
81	LMX1B	NM_002316	LMX1.2|NPS1	EntrezID:4010|MIM:602575|HGNC:HGNC:6654|Ensembl:ENSG00000136944|Vega:OTTHUMG00000020692	9q33.3	LIM homeobox transcription factor 1 beta
82	PEX13	NM_002618	NALD|PBD11A|PBD11B|ZWS	EntrezID:5194|MIM:601789|HGNC:HGNC:8855|Ensembl:ENSG00000162928|Vega:OTTHUMG00000129422	2p15	peroxisomal biogenesis factor 13
83	SEC23A	NM_006364	CLSD	EntrezID:10484|MIM:610511|HGNC:HGNC:10701|Ensembl:ENSG00000100934|Vega:OTTHUMG00000028812	14q21.1	Sec23 homolog A, coat complex II component
84	VSX2	NM_182894	CHX10|HOX10|MCOP2|MCOPCB3|RET1	EntrezID:338917|MIM:142993|HGNC:HGNC:1975|Ensembl:ENSG00000119614|Vega:OTTHUMG00000171206	14q24.3	visual system homeobox 2
85	BFSP1	NM_001195	CP115|CP94|CTRCT33|LIFL-H	EntrezID:631|MIM:603307|HGNC:HGNC:1040|Ensembl:ENSG00000125864|Ensembl:ENSG00000283253|Vega:OTTHUMG00000031940	20p12.1	beaded filament structural protein 1
86	CTDP1	NM_004715	CCFDN|FCP1	EntrezID:9150|MIM:604927|HGNC:HGNC:2498|Ensembl:ENSG00000060069|Vega:OTTHUMG00000132920	18q23	CTD phosphatase subunit 1
87	GALK1	NM_000154	GALK|GK1|HEL-S-19	EntrezID:2584|MIM:604313|HGNC:HGNC:4118|Ensembl:ENSG00000108479|Vega:OTTHUMG00000179832	17q25.1	galactokinase 1
88	LRP5	NM_002335	BMND1|EVR1|EVR4|HBM|LR3|LRP-5|LRP7|OPPG|OPS|OPTA1|VBCH2	EntrezID:4041|MIM:603506|HGNC:HGNC:6697|Ensembl:ENSG00000162337|Vega:OTTHUMG00000167570	11q13.2	LDL receptor related protein 5
89	PEX14	NM_004565	NAPP2|PBD13A|Pex14p|dJ734G22.2	EntrezID:5195|MIM:601791|HGNC:HGNC:8856|Ensembl:ENSG00000142655|Vega:OTTHUMG00000001908	1p36.22	peroxisomal biogenesis factor 14
90	SIL1	NM_001037633	BAP|MSS|ULG5	EntrezID:64374|MIM:608005|HGNC:HGNC:24624|Ensembl:ENSG00000120725|Vega:OTTHUMG00000129226	5q31.2	SIL1 nucleotide exchange factor
91	WFS1	NM_006005	CTRCT41|WFRS|WFS|WFSL	EntrezID:7466|MIM:606201|HGNC:HGNC:12762|Ensembl:ENSG00000109501|Vega:OTTHUMG00000090431	4p16.1	wolframin ER transmembrane glycoprotein
92	BFSP2	NM_003571	CP47|CP49|CTRCT12|LIFL-L|PHAKOSIN	EntrezID:8419|MIM:603212|HGNC:HGNC:1041|Ensembl:ENSG00000170819|Vega:OTTHUMG00000159719	3q22.1	beaded filament structural protein 2
93	CTNND2	NM_001332	GT24|NPRAP	EntrezID:1501|MIM:604275|HGNC:HGNC:2516|Ensembl:ENSG00000169862|Vega:OTTHUMG00000090511	5p15.2	catenin delta 2
94	GALT	NM_000155	-	EntrezID:2592|MIM:606999|HGNC:HGNC:4135|Ensembl:ENSG00000213930|Vega:OTTHUMG00000019836	9p13.3	galactose-1-phosphate uridylyltransferase
95	MAF	NM_005360	AYGRP|CCA4|CTRCT21|c-MAF	EntrezID:4094|MIM:177075|HGNC:HGNC:6776|Ensembl:ENSG00000178573|Vega:OTTHUMG00000137621	16q23.2	MAF bZIP transcription factor
96	PEX16	NM_057174	PBD8A|PBD8B	EntrezID:9409|MIM:603360|HGNC:HGNC:8857|Ensembl:ENSG00000121680|Vega:OTTHUMG00000167005	11p11.2	peroxisomal biogenesis factor 16
97	SIX5	NM_175875	BOR2|DMAHP	EntrezID:147912|MIM:600963|HGNC:HGNC:10891|Ensembl:ENSG00000177045|Vega:OTTHUMG00000172208	19q13.32	SIX homeobox 5
98	WRN	NM_000553	RECQ3|RECQL2|RECQL3	EntrezID:7486|MIM:604611|HGNC:HGNC:12791|Ensembl:ENSG00000165392|Vega:OTTHUMG00000163894	8p12	Werner syndrome RecQ like helicase
99	CHMP4B	NM_176812	C20orf178|CHMP4A|CTPP3|CTRCT31|SNF7|SNF7-2|Shax1|VPS32B|Vps32-2|dJ553F4.4	EntrezID:128866|MIM:610897|HGNC:HGNC:16171|Ensembl:ENSG00000101421|Vega:OTTHUMG00000032272	20q11.22	charged multivesicular body protein 4B
100	CYP27A1	NM_000784	CP27|CTX|CYP27	EntrezID:1593|MIM:606530|HGNC:HGNC:2605|Ensembl:ENSG00000135929|Vega:OTTHUMG00000048238	2q35	cytochrome P450 family 27 subfamily A member 1
101	GFER	NM_005262	ALR|ERV1|HERV1|HPO|HPO1|HPO2|HSS	EntrezID:2671|MIM:600924|HGNC:HGNC:4236|Ensembl:ENSG00000127554|Vega:OTTHUMG00000176896	16p13.3	growth factor, augmenter of liver regeneration
102	MAN2B1	NM_000528	LAMAN|MANB	EntrezID:4125|MIM:609458|HGNC:HGNC:6826|Ensembl:ENSG00000104774|Vega:OTTHUMG00000156397	19p13.13	mannosidase alpha class 2B member 1
103	PEX19	NM_002857	D1S2223E|HK33|PBD12A|PMP1|PMPI|PXF|PXMP1	EntrezID:5824|MIM:600279|HGNC:HGNC:9713|Ensembl:ENSG00000162735|Vega:OTTHUMG00000033112	1q23.2	peroxisomal biogenesis factor 19
104	SIX6	NM_007374	MCOPCT2|ODRMD|OPTX2|Six9	EntrezID:4990|MIM:606326|HGNC:HGNC:10892|Ensembl:ENSG00000184302|Vega:OTTHUMG00000152339	14q23.1	SIX homeobox 6
105	COL11A1	NM_080629	CO11A1|COLL6|STL2	EntrezID:1301|MIM:120280|HGNC:HGNC:2186|Ensembl:ENSG00000060718|Vega:OTTHUMG00000010872	1p21.1	collagen type XI alpha 1 chain
106	CYP51A1	NM_000786	CP51|CYP51|CYPL1|LDM|P450-14DM|P450L1	EntrezID:1595|MIM:601637|HGNC:HGNC:2649|Ensembl:ENSG00000001630|Vega:OTTHUMG00000131131	7q21.2	cytochrome P450 family 51 subfamily A member 1
107	GJA1	NM_000165	AVSD3|CMDR|CX43|EKVP|GJAL|HLHS1|HSS|ODDD|PPKCA	EntrezID:2697|MIM:121014|HGNC:HGNC:4274|Ensembl:ENSG00000152661|Vega:OTTHUMG00000015479	6q22.31	gap junction protein alpha 1
108	MIP	NM_012064	AQP0|CTRCT15|LIM1|MIP26|MP26	EntrezID:4284|MIM:154050|HGNC:HGNC:7103|Ensembl:ENSG00000135517|Vega:OTTHUMG00000170571	12q13.3	major intrinsic protein of lens fiber
109	PEX2	NM_001079867	PAF1|PBD5A|PBD5B|PMP3|PMP35|PXMP3|RNF72|ZWS3	EntrezID:5828|MIM:170993|HGNC:HGNC:9717|Ensembl:ENSG00000164751|Vega:OTTHUMG00000164530	8q21.13	peroxisomal biogenesis factor 2
110	SLC16A12	NM_213606	CJMG|CRT2|CTRCT47|MCT12	EntrezID:387700|MIM:611910|HGNC:HGNC:23094|Ensembl:ENSG00000152779|Vega:OTTHUMG00000018714	10q23.31	solute carrier family 16 member 12
111	COL18A1	NM_030582;NM_130445	KNO|KNO1|KS	EntrezID:80781|MIM:120328|HGNC:HGNC:2195|Ensembl:ENSG00000182871|Vega:OTTHUMG00000090407	21q22.3	collagen type XVIII alpha 1 chain
112	DHCR7	NM_001360	SLOS	EntrezID:1717|MIM:602858|HGNC:HGNC:2860|Ensembl:ENSG00000172893|Vega:OTTHUMG00000167346	11q13.4	7-dehydrocholesterol reductase
113	GJA3	NM_021954	CTRCT14|CX46|CZP3	EntrezID:2700|MIM:121015|HGNC:HGNC:4277|Ensembl:ENSG00000121743|Vega:OTTHUMG00000016510	13q12.11	gap junction protein alpha 3
114	MTHFR	NM_005957	-	EntrezID:4524|MIM:607093|HGNC:HGNC:7436|Ensembl:ENSG00000177000|Vega:OTTHUMG00000002277	1p36.22	methylenetetrahydrofolate reductase
115	PEX26	NM_017929	PBD7A|PBD7B|PEX26M1T|Pex26pM1T	EntrezID:55670|MIM:608666|HGNC:HGNC:22965|Ensembl:ENSG00000215193|Vega:OTTHUMG00000149970	22q11.21	peroxisomal biogenesis factor 26
116	SLC25A15	NM_014252	D13S327|HHH|ORC1|ORNT1	EntrezID:10166|MIM:603861|HGNC:HGNC:10985|Ensembl:ENSG00000102743|Vega:OTTHUMG00000016776	13q14.11	solute carrier family 25 member 15
117	COL2A1	NM_001844	ANFH|AOM|COL11A3|SEDC|STL1	EntrezID:1280|MIM:120140|HGNC:HGNC:2200|Ensembl:ENSG00000139219|Vega:OTTHUMG00000149896	12q13.11	collagen type II alpha 1 chain
118	EPG5	-	HEEW1|KIAA1632|VICIS	EntrezID:57724|MIM:615068|HGNC:HGNC:29331|Ensembl:ENSG00000152223|Vega:OTTHUMG00000132626	18q12.3-q21.1	ectopic P-granules autophagy protein 5 homolog
119	GJA8	NM_005267	CAE|CAE1|CTRCT1|CX50|CZP1|MP70	EntrezID:2703|MIM:600897|HGNC:HGNC:4281|Ensembl:ENSG00000121634|Vega:OTTHUMG00000024085	1q21.2	gap junction protein alpha 8
120	MVK	NM_000431	LRBP|MK|MVLK|POROK3	EntrezID:4598|MIM:251170|HGNC:HGNC:7530|Ensembl:ENSG00000110921|Vega:OTTHUMG00000169256	12q24.11	mevalonate kinase
121	PEX3	NM_003630	PBD10A|PBD10B|TRG18	EntrezID:8504|MIM:603164|HGNC:HGNC:8858|Ensembl:ENSG00000034693|Vega:OTTHUMG00000015730	6q24.2	peroxisomal biogenesis factor 3
122	SLC2A1	NM_006516	CSE|DYT17|DYT18|DYT9|EIG12|GLUT|GLUT-1|GLUT1|GLUT1DS|HTLVR|PED|SDCHCN	EntrezID:6513|MIM:138140|MIM:143090|HGNC:HGNC:11005|Ensembl:ENSG00000117394|Vega:OTTHUMG00000007657	1p34.2	solute carrier family 2 member 1
123	COL4A1	NM_001845	BSVD|RATOR	EntrezID:1282|MIM:120130|HGNC:HGNC:2202|Ensembl:ENSG00000187498|Vega:OTTHUMG00000017342	13q34	collagen type IV alpha 1 chain
124	EPHA2	NM_004431	ARCC2|CTPA|CTPP1|CTRCT6|ECK	EntrezID:1969|MIM:176946|HGNC:HGNC:3386|Ensembl:ENSG00000142627|Vega:OTTHUMG00000009527	1p36.13	EPH receptor A2
125	GNPAT	NM_014236	DAP-AT|DAPAT|DHAPAT|RCDP2	EntrezID:8443|MIM:602744|HGNC:HGNC:4416|Ensembl:ENSG00000116906|Vega:OTTHUMG00000038024	1q42.2	glyceronephosphate O-acyltransferase
126	MYH9	NM_002473	BDPLT6|DFNA17|EPSTS|FTNS|MHA|NMHC-II-A|NMMHC-IIA|NMMHCA	EntrezID:4627|MIM:160775|HGNC:HGNC:7579|Ensembl:ENSG00000100345|Vega:OTTHUMG00000030429	22q12.3	myosin heavy chain 9
127	PEX5L	-	PEX5R|PEX5RP|PXR2|PXR2B|TRIP8b	EntrezID:51555|MIM:611058|HGNC:HGNC:30024|Ensembl:ENSG00000114757|Vega:OTTHUMG00000157363	3q26.33	peroxisomal biogenesis factor 5 like
128	SLC33A1	NM_004733	ACATN|AT-1|AT1|CCHLND|SPG42	EntrezID:9197|MIM:603690|HGNC:HGNC:95|Ensembl:ENSG00000169359|Vega:OTTHUMG00000158481	3q25.31	solute carrier family 33 member 1
129	COL7A1	NM_000094	EBD1|EBDCT|EBR1|NDNC8	EntrezID:1294|MIM:120120|HGNC:HGNC:2214|Ensembl:ENSG00000114270|Vega:OTTHUMG00000133541	3p21.31	collagen type VII alpha 1 chain
130	ERCC2	NM_000400	COFS2|EM9|TFIIH|TTD|TTD1|XPD	EntrezID:2068|MIM:126340|HGNC:HGNC:3434|Ensembl:ENSG00000104884|Vega:OTTHUMG00000048190	19q13.32	ERCC excision repair 2, TFIIH core complex helicase subunit
131	GSTM1	NM_000561	GST1|GSTM1-1|GSTM1a-1a|GSTM1b-1b|GTH4|GTM1|H-B|MU|MU-1	EntrezID:2944|MIM:138350|HGNC:HGNC:4632|Ensembl:ENSG00000134184|Vega:OTTHUMG00000011635	1p13.3	glutathione S-transferase mu 1
132	NAT2	NM_000015	AAC2|NAT-2|PNAT	EntrezID:10|MIM:612182|HGNC:HGNC:7646|Ensembl:ENSG00000156006|Vega:OTTHUMG00000130826	8p22	N-acetyltransferase 2
133	PEX6	NM_000287	HMLR2|PAF-2|PAF2|PBD4A|PDB4B|PXAAA1	EntrezID:5190|MIM:601498|HGNC:HGNC:8859|Ensembl:ENSG00000124587|Vega:OTTHUMG00000014713	6p21.1	peroxisomal biogenesis factor 6
134	SLC7A14	NM_020949	PPP1R142	EntrezID:57709|MIM:615720|HGNC:HGNC:29326|Ensembl:ENSG00000013293|Vega:OTTHUMG00000158941	3q26.2	solute carrier family 7 member 14
